# Supplementary material for: Multiplexed Detection of Cancer Biomarker Using a Dual-Mode Colorimetric-SERS Lateral Flow Immunoassay Based on Elongated Rod Ag Nanoshell (ERNS) SERS Tags
Source: Biosensors (Basel). 2026 Feb 21;16(2):129. doi: 10.3390/bios16020129 (PMC12939106; doi:10.3390/bios16020129)
Supplement: Supplementary file 1 [file biosensors-16-00129-s001.zip]

Archive with 1 entries (1 files):
- biosensors-4122491-supplementary.pdf
